# Supplementary material for: Antithetic hTERT Regulation by Androgens in Prostate Cancer Cells: hTERT Inhibition Is Mediated by the ING1 and ING2 Tumor Suppressors
Source: Cancers (Basel). 2021 Aug 10;13(16):4025. doi: 10.3390/cancers13164025 (PMC8391603; doi:10.3390/cancers13164025)
Supplement: Supplementary file 1 [file cancers-13-04025-s001.zip]

Archive with 1 entries (1 files):
- cancers-1266152-supplementary.pdf
